# Supplementary material for: Worldwide measurements of bioturbation intensity, ventilation rate, and the mixing depth of marine sediments
Source: Sci Data. 2019 May 13;6:58. doi: 10.1038/s41597-019-0069-7 (PMC6513814; doi:10.1038/s41597-019-0069-7)
Supplement: Supplementary file 1 — Download metadata file [file 41597_2019_69_MOESM1_ESM.zip]

Archive with 3 entries (3 files):
- a_Solan456A_assay.txt
- s_Solan456A_study.txt
- i_Investigation.txt
