# Supplementary material for: Worldwide measurements of bioturbation intensity, ventilation rate, and the mixing depth of marine sediments
Source: Sci Data. 2019 May 13;6:58. doi: 10.1038/s41597-019-0069-7 (PMC6513814; doi:10.1038/s41597-019-0069-7)
Supplement: Supplementary file 1 — Download metadata file [file 41597_2019_69_MOESM1_ESM.zip › a_Solan456A_assay.txt]

Sample Name	Protocol REF	Assay Name	Raw Data File	Comment[Data Repository]	Comment[Data Record Accession]	Comment[Data Record URI]
scientific literature on class Polychaeta	digital curation	contribution of scientific literature on class Polychaeta to biodiffusion coefficient and sediment mixing depth data	solan_etal_DbL.csv	Harvard Dataverse	doi:10.7910/DVN/GBELFW	https://doi.org/10.7910/DVN/GBELFW
scientific literature on class Malacostraca	digital curation	contribution of scientific literature on class Malacostraca to biodiffusion coefficient and sediment mixing depth data	solan_etal_DbL.csv	Harvard Dataverse	doi:10.7910/DVN/GBELFW	https://doi.org/10.7910/DVN/GBELFW
scientific literature on class Bivalvia	digital curation	contribution of scientific literature on class Bivalvia to biodiffusion coefficient and sediment mixing depth data	solan_etal_DbL.csv	Harvard Dataverse	doi:10.7910/DVN/GBELFW	https://doi.org/10.7910/DVN/GBELFW
scientific literature on class Echinoidea	digital curation	contribution of scientific literature on class Echinoidea to biodiffusion coefficient and sediment mixing depth data	solan_etal_DbL.csv	Harvard Dataverse	doi:10.7910/DVN/GBELFW	https://doi.org/10.7910/DVN/GBELFW
scientific literature on class Ophiuroidea	digital curation	contribution of scientific literature on class Ophiuroidea to biodiffusion coefficient and sediment mixing depth data	solan_etal_DbL.csv	Harvard Dataverse	doi:10.7910/DVN/GBELFW	https://doi.org/10.7910/DVN/GBELFW
scientific literature on class Polychaeta		contribution of scientific literature on class Polychaeta to volumetric ventilation flow rates data	solan_etal_q.csv	Harvard Dataverse	doi:10.7910/DVN/GBELFW	https://doi.org/10.7910/DVN/GBELFW
scientific literature on class Malacostraca		contribution of scientific literature on class Malacostraca to volumetric ventilation flow rates data	solan_etal_q.csv	Harvard Dataverse	doi:10.7910/DVN/GBELFW	https://doi.org/10.7910/DVN/GBELFW
scientific literature on class Bivalvia		contribution of scientific literature on class Bivalvia to volumetric ventilation flow rates data	solan_etal_q.csv	Harvard Dataverse	doi:10.7910/DVN/GBELFW	https://doi.org/10.7910/DVN/GBELFW
scientific literature on class Echinoidea		contribution of scientific literature on class Echinoidea to volumetric ventilation flow rates data	solan_etal_q.csv	Harvard Dataverse	doi:10.7910/DVN/GBELFW	https://doi.org/10.7910/DVN/GBELFW
scientific literature on class Ophiuroidea		contribution of scientific literature on class Ophiuroidea to volumetric ventilation flow rates data	solan_etal_q.csv	Harvard Dataverse	doi:10.7910/DVN/GBELFW	https://doi.org/10.7910/DVN/GBELFW
