# Supplementary material for: Worldwide measurements of bioturbation intensity, ventilation rate, and the mixing depth of marine sediments
Source: Sci Data. 2019 May 13;6:58. doi: 10.1038/s41597-019-0069-7 (PMC6513814; doi:10.1038/s41597-019-0069-7)
Supplement: Supplementary file 1 — Download metadata file [file 41597_2019_69_MOESM1_ESM.zip › s_Solan456A_study.txt]

Source Name	Characteristics[organism]	Term Source REF	Term Accession Number	Characteristics[geographical location]	Term Source REF	Term Accession Number	Characteristics[environment type]	Term Source REF	Term Accession Number	Protocol REF	Sample Name	Factor Value[geographic location]	Factor Value[depth]	Factor Value[species]	Factor Value[date]	Factor Value[season]
Thomson Reuters Web of Science collection	Polychaeta	NCBITaxon	NCBITaxon:6341	Earth (Planet)	OMIT	OMIT:0018722	marine benthic biome	ENVO	ENVO:01000024	literature search	scientific literature on class Polychaeta
Thomson Reuters Web of Science collection	Malacostraca	NCBITaxon	NCBITaxon:6681	Earth (Planet)	OMIT	OMIT:0018723	marine benthic biome	ENVO	ENVO:01000024	literature search	scientific literature on class Malacostraca
Thomson Reuters Web of Science collection	Bivalvia	NCBITaxon	NCBITaxon:6544	Earth (Planet)	OMIT	OMIT:0018725	marine benthic biome	ENVO	ENVO:01000024	literature search	scientific literature on class Bivalvia
Thomson Reuters Web of Science collection	Echinoidea	NCBITaxon	NCBITaxon:7625	Earth (Planet)	OMIT	OMIT:0018726	marine benthic biome	ENVO	ENVO:01000024	literature search	scientific literature on class Echinoidea
Thomson Reuters Web of Science collection	Ophiuroidea	NCBITaxon	NCBITaxon:7618	Earth (Planet)	OMIT	OMIT:0018727	marine benthic biome	ENVO	ENVO:01000024	literature search	scientific literature on class Ophiuroidea
