# Supplementary material for: Worldwide measurements of bioturbation intensity, ventilation rate, and the mixing depth of marine sediments
Source: Sci Data. 2019 May 13;6:58. doi: 10.1038/s41597-019-0069-7 (PMC6513814; doi:10.1038/s41597-019-0069-7)
Supplement: Supplementary file 1 — Download metadata file [file 41597_2019_69_MOESM1_ESM.zip › i_Investigation.txt]

# Investigation File generated for Scientific Data with Investigation File Authoring Tool version 0.1.0 on 29/04/2019 - This metadata file is CC0
ONTOLOGY SOURCE REFERENCE
Term Source Name	NCBITaxon	OMIT	ERO	OBI	IDO	ENVO	NCIT
Term Source File	http://data.bioontology.org/ontologies/NCBITAXON	http://data.bioontology.org/ontologies/OMIT	http://data.bioontology.org/ontologies/ERO	http://data.bioontology.org/ontologies/OBI	http://data.bioontology.org/ontologies/IDO	http://data.bioontology.org/ontologies/ENVO	http://data.bioontology.org/ontologies/NCIT
Term Source Version	2016AB	OBO 4.0-12122013-2338	2013-08-02	2014-08-18	2017-11-03		17.06d
Term Source Description	National Center for Biotechnology Information (NCBI) Organismal Classification	Ontology for MicroRNA Target	Eagle-I Research Resource Ontology	Ontology for Biomedical Investigations	Infectious Disease Ontology	Environment Ontology	National Cancer Institute Thesaurus
INVESTIGATION
Investigation Identifier
Investigation Title
Investigation Description
Investigation Submission Date
Investigation Public Release Date
INVESTIGATION PUBLICATIONS
Investigation PubMed ID
Investigation Publication DOI
Investigation Publication Author List
Investigation Publication Title
Investigation Publication Status
Investigation Publication Status Term Accession Number
Investigation Publication Status Term Source REF
INVESTIGATION CONTACTS
Investigation Person Last Name
Investigation Person Mid Initials
Investigation Person First Name
Investigation Person Address
Investigation Person Phone
Investigation Person Fax
Investigation Person Email
Investigation Person Affiliation
Investigation Person Roles
Investigation Person Roles Term Accession Number
Investigation Person Roles Term Source REF
STUDY
Study Identifier	10.1038/s41597-019-0069-7
Study Title	Worldwide measurements of bioturbation intensity, ventilation rate, and the mixing depth of marine sediments
Study Submission Date	21/08/2018
Study Public Release Date	13/05/2019
Study Description	https://www.nature.com/articles/s41597-019-0069-7
Study File Name	s_Solan456A_study.txt
Comment[Subject Keywords]	""
Comment[Manuscript Licence]	CC BY-4.0
Comment[Experimental Metadata Licence]	CC0
Comment[Supplementary Information File Name]
Comment[Supplementary Information File Type]
Comment[Supplementary Information File URL]
Comment[Data Repository]	Harvard Dataverse
Comment[Data Record Accession]	doi:10.7910/DVN/GBELFW
Comment[Data Record URI]	https://doi.org/10.7910/DVN/GBELFW
STUDY DESIGN DESCRIPTORS
Study Design Type	data integration objective	species comparison design
Study Design Type Term Accession Number	ERO:0100092	OBI:0001310
Study Design Type Term Source REF	ERO	OBI
STUDY PUBLICATIONS
Study PubMed ID
Study Publication DOI
Study Publication Author List
Study Publication Title
Study Publication Status
Study Publication Status Term Accession Number
Study Publication Status Term Source REF
STUDY FACTORS
Study Factor Name	date	geographic location	depth	species	season
Study Factor Type	temporal_instant	geographic location	depth	Species	season
Study Factor Type Term Accession Number	http://www.ifomis.org/bfo/1.1/span#TemporalInstant	GAZ:00000448	PATO:0001595	NCIT:C45293	ENVO:03000096
Study Factor Type Term Source REF	IDO	OBI	ENVO	NCIT	ENVO
STUDY ASSAYS
Study Assay Measurement Type	Publication
Study Assay Measurement Type Term Accession Number	NCIT:C48471
Study Assay Measurement Type Term Source REF	NCIT
Study Assay Technology Type	digital curation
Study Assay Technology Type Term Accession Number	OBI:0302914
Study Assay Technology Type Term Source REF	OBI
Study Assay Technology Platform	""
Study Assay File Name	a_Solan456A_assay.txt
STUDY PROTOCOLS
Study Protocol Name	literature search	digital curation
Study Protocol Type	information acquisition	digital curation
Study Protocol Type Term Accession Number	OBI:0600013	OBI:0302914
Study Protocol Type Term Source REF	OBI	OBI
Study Protocol Description		
Study Protocol URI	""	""
Study Protocol Version		
Study Protocol Parameters Name	""	""
Study Protocol Parameters Name Term Accession Number	""	""
Study Protocol Parameters Name Term Source REF	""	""
Study Protocol Components Name	""	""
Study Protocol Components Type	""	""
Study Protocol Components Type Term Accession Number	""	""
Study Protocol Components Type Term Source REF	""	""
STUDY CONTACTS
Study Person Last Name	Solan	Ward	White	Hibberd	Cassidy	Schuster	Hale	Godbold
Study Person First Name	Martin	Ellie R.	Ellen L.	Elizabeth E.	Camilla	Jasmin M.	Rachel	Jasmin A.
Study Person Mid Initials
Study Person Email	m.solan@soton.ac.uk	""	""	""	""	""	""	""
Study Person Phone
Study Person Fax
Study Person Address
Study Person Affiliation	Ocean and Earth Science, National Oceanography Centre Southampton, University of Southampton, Waterfront Campus, European Way, Southampton, SO14 3ZH, UK	Ocean and Earth Science, National Oceanography Centre Southampton, University of Southampton, Waterfront Campus, European Way, Southampton, SO14 3ZH, UK	Ocean and Earth Science, National Oceanography Centre Southampton, University of Southampton, Waterfront Campus, European Way, Southampton, SO14 3ZH, UK	Ocean and Earth Science, National Oceanography Centre Southampton, University of Southampton, Waterfront Campus, European Way, Southampton, SO14 3ZH, UK	Ocean and Earth Science, National Oceanography Centre Southampton, University of Southampton, Waterfront Campus, European Way, Southampton, SO14 3ZH, UK	Ocean and Earth Science, National Oceanography Centre Southampton, University of Southampton, Waterfront Campus, European Way, Southampton, SO14 3ZH, UK	Ocean and Earth Science, National Oceanography Centre Southampton, University of Southampton, Waterfront Campus, European Way, Southampton, SO14 3ZH, UK	Ocean and Earth Science, National Oceanography Centre Southampton, University of Southampton, Waterfront Campus, European Way, Southampton, SO14 3ZH, UK
Study Person Roles
Study Person Roles Term Accession Number
Study Person Roles Term Source REF
Comment[Study Person ORCID]	0000-0001-9924-5574	0000-0002-6560-1742	""	""	0000-0001-7947-7458	0000-0001-8681-0757	0000-0001-5079-5954	0000-0001-5558-8188
Comment[Funder]
Comment[FundRef ID]
Comment[Funder Term Source REF]
Comment[Grant Identifier]
